# Supplementary material for: Differences in Toxicity Induced by Varying Degrees of Polymerization of Tristyrylphenol Ethoxylates in Male Mice
Source: Toxics. 2025 Sep 28;13(10):827. doi: 10.3390/toxics13100827 (PMC12567951; doi:10.3390/toxics13100827)
Supplement: Supplementary file 1 [file toxics-13-00827-s001.zip]

Archive with 1 entries (1 files):
- toxics-3876643-supplementary.pdf
